# Supplementary material for: Protective Potential of an Autogenous Vaccine in an Aerogenous Model of Escherichia coli Infection in Broiler Breeders
Source: Vaccines (Basel). 2021 Oct 22;9(11):1233. doi: 10.3390/vaccines9111233 (PMC8624668; doi:10.3390/vaccines9111233)
Supplement: Supplementary file 1 [file vaccines-09-01233-s001.zip]

Archive with 1 entries (1 files):
- vaccines-1399400-supplementary.pdf
